# Supplementary material for: Omnipose: a high-precision morphology-independent solution for bacterial cell segmentation
Source: Nat Methods. 2022 Oct 17;19(11):1438–48. doi: 10.1038/s41592-022-01639-4 (PMC9636021; doi:10.1038/s41592-022-01639-4)
Supplement: Supplementary file 3 — Bacterial strains and ground truth annotation. [file 41592_2022_1639_MOESM3_ESM.xlsx]

## Sheet: Supplementary Table 1
Species	Strain	Image count	Cell count	Cells in ground truth	Percent of ground truth	Notes
Escherichia coli	DH5α	1378	98200	9719	20.5	Dense microcolonies grown on minimal media. Thin phenotype. ITPG-induced GFP cytosol marker. Time lapse. Imaged by the Wiggins lab.
		141	4536	4390	9.3	Dense microcolonies on LB. Time lapse. Imaged by the Wiggins lab.
		2	2277	-	-	Treatment with cephalexin. Tn7::GFP. Imaged by the Mougous lab.
	CS703-11	80	23169	1284	2.7	Mutant grown on LB and aztreonam. Elongated and branching phenotypes. Time lapse. Imaged by the Mougous lab.
Shigella flexneri	M90T	117	256618	1411	3	Treatment with A22. Tn7::GFP. Frames selected from time lapse after 1hr growth. Imaged by the Mougous lab.
		6	4482	4315	9.1	Treatment with cephalexin. Tn7::GFP. Frames selected from time lapse after 1hr growth. Imaged by the Mougous lab.
Francisella tularensis subsp. novicida	U112	5	20166	496	1.1	Small and extremely low-contrast cells. Tn7::GFP. Imaged by the Mougous lab.
Acinetobacter baylyi	ADP12	2169	60601	3332	7	Deletion of essential gene murA. Rounded phenotype. Time lapse. Imaged by the Wiggins lab.
		241	1313	1107	2.3	Deletion of essential gene ftsN. Filamentous phenotype. Time lapse. Imaged by the Wiggins lab.
		540	10013	2220	4.7	Deletion of essential gene dnaA. Filamentous phenotype. Time lapse. Imaged by the Wiggins lab.
Burkholderia thailandensis	E2643	30	62005	5119	10.8	Selected panels from a self-intoxication experiment. Cells exhibit internal structure and low contrast in microcolonies. Tn7::GFP. Time lapse. Imaged by the Mougous lab.
Helicobacter pylori	LHS1004	15	13014	-	-	Helical phenotype. Grown, fixed, and stained with Alexaflour 488 in the lab of Nina Salama. Imaged by the Mougous lab.
		19	1668	692	1.5	Treated with aztreonam. Filamentous, helical phenotype. Grown, fixed, and stained with Alexaflour 488 in the lab of Nina Salama. Imaged by the Mougous lab.
Caulobacter crescentus	NA10005	4	1787	753	1.6	Grown in HIGG media to induce stalk phenotype. Cultivation and imaging done in the lab of Yves Brun.
Streptomyces pristinaespiralis	NRRL 2958	17	2339	754	1.6	Grown on rich media to induce filamentous phenotype. Imaged by the Mougous lab.
Vibrio cholerae	A15526	2	2627	2262	4.8	Cells have short but curved morphology and form dense, low-contrast microcolonies. Tn7::GFP. Obtained from the lab of Fitnat Yildiz. Imaged in the Mougous lab.
Serratia proteamaculans	568	43	100146	1241	2.6	1:1 mixture. S.p. labelled via Tn7::GFP, E.c. unlabeled. Time lapse. Imaged in the Mougous lab.
E. coli	DH5α
Pseudomonas aeruginosa	PAO17	3	2662	3684	7.8	1:1 mixture. P.a. labelled via Tn7::GFP, S.a. unlabeled. Imaged in the Mougous lab.
Staphylococcus aureus	USA300
P. aeruginosa	PAO1	21	33281	4664	9.8	1:1:1:1 mixture. P.a. and V.c. labelled via Tn7::GFP, S.a. and B.s. labelled with red membrane dye. Imaged in the Mougous lab.
S. aureus	USA300
V. cholerae	A1552
Bacillus subtilis	HM1350
		4833	700904	47443	100
