# Supplementary material for: Omnipose: a high-precision morphology-independent solution for bacterial cell segmentation
Source: Nat Methods. 2022 Oct 17;19(11):1438–48. doi: 10.1038/s41592-022-01639-4 (PMC9636021; doi:10.1038/s41592-022-01639-4)
Supplement: Supplementary file 4 — Trained Omnipose and Cellpose models. [file 41592_2022_1639_MOESM4_ESM.xlsx]

## Sheet: Supplementary Table 2
Model name	Dataset	Training
cyto2_omni	Cyto2 dataset8	--n_epochs 4000
		–Radam
		--diameter 30
		–omni
bact_phase_omni	Bacterial phase contrast (“bact_phase”).	--n_epochs 4000
		–Radam
		--diameter 0
		–omni
bact_phase_cp		--n_epochs 500
		--diameter 0
bact_fluor_omni	Bacterial fluorescence (cytosol and membrane) (“bact_fluor”).	--n_epochs 4000
		–Radam
		--diameter 0
		–omni
bact_fluor_cp		--n_epochs 500
		--diameter 0
worm_omni	C. elegans, brightfield (“worm”).	--n_epochs 4000
		–Radam
		--diameter 0
bact_worm_omni	C. elegans, brightfield (“worm”) and bacterial phase contrast (“bact_phase”).	–omni
worm_cp	C. elegans, brightfield (“worm”).	--n_epochs 500
		--diameter 0
worm_high_res_omni	C. elegans, brightfield minimum projections (“worm_high_res”) dataset from Luca Rappez.	--n_epochs 4000
		--RAdam
		--diameter 60
		--omni
plant_omni	Arabidopsis thaliana root cell priomordia dataset (“plant”). Adapted from Wolny et al. 9 and downscaled by 1/3.	--n_epochs 4000
		–Radam
		--diameter 0
		–omni
plant_cp		--n_epochs 500
		--diameter 0
